# Supplementary material for: Mesenchymal Stem Cells and Formyl Peptide Receptor 2 Activity in Hyperoxia-Induced Lung Injury in Newborn Mice
Source: Int J Mol Sci. 2022 Sep 13;23(18):10604. doi: 10.3390/ijms231810604 (PMC9500980; doi:10.3390/ijms231810604)
Supplement: Supplementary file 1 [file ijms-23-10604-s001.zip]

Archive with 1 entries (1 files):
- ijms-1834699-supplementary.pdf
